# Supplementary material for: The Second-Generation PIM Kinase Inhibitor TP-3654 Resensitizes ABCG2-Overexpressing Multidrug-Resistant Cancer Cells to Cytotoxic Anticancer Drugs
Source: Int J Mol Sci. 2021 Aug 30;22(17):9440. doi: 10.3390/ijms22179440 (PMC8431370; doi:10.3390/ijms22179440)
Supplement: Supplementary file 1 [file ijms-22-09440-s001.zip]

Archive with 1 entries (1 files):
- ijms-1319145-supplementary.pdf
